# Supplementary material for: Parasitic nematode fatty acid- and retinol-binding proteins compromise host immunity by interfering with host lipid signaling pathways
Source: PLoS Pathog. 2021 Oct 29;17(10):e1010027. doi: 10.1371/journal.ppat.1010027 (PMC8580252; doi:10.1371/journal.ppat.1010027)
Supplement: S1 Data — The data used for each figure is included on a separate tab, organized by figure number. (XLSX) [file ppat.1010027.s016.xlsx]

## Sheet: Fig 1A & B
survival of all flies shown as number of dead/day					purple shows total number of flies			all done in OR wild-type flies
all flies injected with 7,000 CFUs of S. pneumoniae with 20 to 250ngs of FAR-1 or FAR-2
FAR-1									FAR-2
Time (Days)	Sp	Sp 20	Sp 50	Sp 100	Sp 200	Sp 250			Time (Days)	Sp	Sp 20	Sp 50	Sp 100	Sp 200	Sp 250
Day	563	221	248	228	254	224			Day	563	257	115	386	258	193
1	48	26	46	56	146	121			1	48	8	5	12	13	40
2	198	97	139	123	201	169			2	198	56	29	122	122	109
3	239	112	150	130	213	176			3	239	70	38	164	137	152
4	269	122	162	138	220	180			4	269	80	52	181	149	164
5	293	136	177	149	224	184			5	293	88	56	199	154	166
6	313	145	188	158	227	192			6	313	93	56	208	161	170
7	326	149	192	165	231	194			7	326	103	56	223	166	172
8	352	152	200	166	231	196			8	352	118	57	243	178	175
9	368	160	205	174	234	201			9	368	123	62	252	186	177
10	397	166	213	180	238	206			10	397	151	67	277	209	180
11	432	173	221	191	243	216			11	432	177	72	293	224	181
12	449	183	227	202	247	220			12	449	193	82	305	225	181
13	500	188	238	209	249	222			13	500	216	97	324	229	185
14	539	194	241	215	251	222			14	539	229	106	351	234	188
15	551	197	245	220	251	222			15	551	232	114	365	237	192
16	553	201	245	220	251	222			16	553	243	114	366	241	192
17	555	204	245	221	251	222			17	555	245	114	370	245	192
18	557	208	246	222	251	222			18	557	252	114	378	252	193
19	558	214	248	225	252	223			19	558	252	114	382	252	193
20	562	217	248	228	252	223			20	562	252	115	383	253	193

## Sheet: Fig 1C
all groups injected at the same time for each experiment - 0hr dose shows CFU dose injected
all flies injected with 7,000 CFUs of S. pneumoniae with 20 to 250ngs of FAR-2
all done in OR wild-type flies
2019-02-26
Sp			20ng		100ng		250ng		Sp - S. peumoniae-only injected
0hr	24hr		24hr		24hr		24hr
7400	540		660		28000		62000
4600	6600		80000		68000		620000
7600	5200		16000		176000		420000
8000	7200		34000		340000		280000
	66000		36000		760000		3000000
	260000		320000		4200000		5800000
			360000		4600000		44000000
			9800		3600000		64000000
2019-02-28
Sp			20ng		100ng		250ng
0hr	24hr		24hr		24hr		24hr
9000	340		280		26000		2200000
7200	240		4200		420000		12400000
3800	220		5200		520000		8400000
6200	4400		12000		2600000		8200000
2600	1600		220000		2000000		50000000
	5200		140000		2200000		38000000
	46000		4200000		3000000		46000000
					3400000		34000000
2019-03-06
Sp			20ng		100ng		250ng
0hr	24hr		24hr		24hr		24hr
7200	9200		160		9400		6400000
5000	3600		280		1140000		7400000
5600	7400		940		6600000		56000000
7600	2800		260		5600000		24000000
4200	20000		1060		9200000		28000000
4600	20000		10600		11800000		28000000
	26000				34000000		34000000
					42000000
2019-03-13
Sp			20ng		100ng		250ng
0hr	24hr		24hr		24hr		24hr
9000	1000		720		760		84000
7800	8400		300		8800		56000
7200	6400		260		11600		680000
8600	80000		1000		8000		560000
7000	58000		10400		4000		12800000
7200	76000		7800		104000		580000
	1180000		3000		540000		920000
	680000		4200		1060000		800000

## Sheet: Fig 2A
survival of all flies shown as number of dead/day							purple shows total number of flies
S. pneumonia injection of 7,000 CFUs				crossed with He, CG and TubP driver
Time (Days)
Day	A-/He	A+/He	B+/He	A-/CG	A+/CG	B+/CG	A-/TubP	A+/TubP	B+/TubP
	465	596	399	106	268	222	158	234	240
1	6	20	20	4	7	10	10	20	43
2	17	142	113	11	29	72	21	142	141
3	19	159	113	12	37	89	22	153	155
4	26	185	123	12	40	115	27	163	178
5	26	201	150	13	45	131	31	172	206
6	32	212	156	17	49	142	36	177	217
7	32	218	167	18	52	142	40	177	220
8	34	229	179	19	54	146	41	178	223
9	34	241	179	19	56	147	41	179	233
10	38	249	187	19	57	147	41	179	233
11	39	267	205	19	57	151	44	182	235
12	41	283	216	21	57	151	46	186	240
13	46	299	216	24	60	153	47	186	240
14	47	308	216	25	62	155	49	187	240
15	47	319	216	25	62	157	51	189	240
16	53	330	219	28	64	160	51	189	240
17	58	336	220	32	67	163	51	190	240
18	60	345	220	32	70	168	53	192	240
19	71	383	224	32	75	172	55	194	240
20	71	383	237	36	84	181	58	197	240
							A- is 9608 control
							A+ is FAR-1
							B+ is FAR-2

## Sheet: Fig 2B
	all strains injected at the same time for each experiment - 0hr dose shows CFU dose injected
	CFUs over time for S. pneumoniae injected flies
	all crossed with He driver
		all strains 0hr		He>FAR-1 24hr		He>FAR-2 24hr		He>+ 24hr
	rep 1	8400		2600				320
		7400		13400				7200
		6800		60000				2400
		6200		36000				8400
		6200		4400000				24000
				3000000				94000
				260000				280000
				700000				5200000
	rep 2	3800		40000				540
		5600		18000				340
		3800		660000				160
		3400		320000				60
		4200		260000				2200
				7600000				32000
				3400000				120000
				1800000
	rep 3	6000		8200		0		540
		5800		7800		440		400
		7800		92000		20		1000
		7000		20000		200		7800
		9400		86000		10200		3600
				980000		3200		2600
				420000		52000		4200
				6600000		38000		9800
	rep 4	7600		38000		62000		340
		3400		220000		460000		400
		6600		440000		440000		3000
		8000		1100000		520000		1400
				7000000		360000		52000
				54000000		380000		32000
				38000000		6600000		26000
				42000000		2400000		440000
	rep 5	7400		700000		72000		70000
		7600		380000		860000		42000
		9000		1100000		1080000		108000
		8400		1460000		3000000		58000
		8200		1240000		7200000		98000
				3400000		12200000		98000
				9800000		9800000		240000
				4200000		2600000		160000

## Sheet: Fig 2C
survival of all flies shown as number of dead/day							purple shows total number of flies
X. innexi injected at 25,000 and 50,000 CFU doses							all crossed with CG driver
Time (Days)	A-/CG 25K	A+/CG 25K	B+/CG 25K	A-/CG 50K	A+/CG 50K	B+/CG 50K
Day	175	183.3	206	177	215	203
								A- is 9608 control
1	16	74.1	73	105	181	167		A+ is FAR-1
2	17	78	79	108	184	169		B+ is FAR-2
3	19	81.9	81	109	184	174
4	20	83.2	81	109	185	174
5	21	84.5	83	109	185	176
6	24	88.4	85	112	188	176
7	26	94.9	92	113	190	177
8	26	102.7	94	114	190	177
9	27	102.7	94	115	190	178
10	28	102.7	95	118	192	178
11	29	104	95	118	192	178
12	30	104	97	120	193	179
13	33	106.6	97	121	194	179
14	34	106.6	98	121	194	179
15	37	107.9	98	121	194	180
16	37	107.9	101	122	194	180
17	40	113.1	102	124	195	180
18	41	115.7	103	124	195	180
19	44	117	104	124	196	180
20	50	118.3	111	125	196	181
21	61	119.6	114	126	196	182
22	63	123.5	116	126	196	182
23	66	123.5	116	127	196	183
24	73	126.1	124	131	196	184
25	80	131.3	129	132	196	184
26	82	132.6	134	136	196	186
27	90	137.8	138	138	196	187
28	94	137.8	141	139	196	187
29	107	140.4	146	140	196	189
30	111	144.3	147	141	197	189
31	123	145.6	152	143	197	190
32	126	145.6	153	145	197	190
33	129	146.9	156	147	198	190
34	137	149.5	161	152	200	191
35	141	152.1	165	156	202	191
36	147	156	171	157	203	192
37	148	156	172	158	203	193
38	154	158.6	177	161	203	194
39	158	162.5	182	161	204	195
40	163	163.8	188	161	205	195
41	168	170.3	193	164	207	196

## Sheet: Fig 2D
	X. innexi 24 hour CFUs
	all strains injected at the same time for each experiment - 0hr dose shows CFU dose injected
	CFUs over time for X. innexi injected flies
	all crossed with CG driver
	25K								50k
	all strains 0		CG>+ 24hr		CG>FAR-1 24hr		CG>FAR-2 24hr		all strains 0		CG>+ 24hr		CG>FAR-1 24hr		CG>FAR-2 24hr
rep 1	22800		1260		37000000		180		38000		312000		560000		194000
	27800		620		42000000		1160		86000		25600000		11000000		2300000
	26000		1560		38200000		640		62000		250000		26000000		860000
	24400		1040		700		1080		78000		76000		1140000		24800000
	20600		1340		260		1780		58000		13800		41600		20600000
	35200		1300		680		1500		50000		8800		1560000		23200000
			17000		780		1060		50000				27000000		280000
			700000		340		580								282000
			35000
			23800
			1180
rep 2	24200		24400		380		21800000		86000		16400		28800000		960000
	23000		88000		380		26000		34000		8000		22200000		18200000
	28800		288000		340		540000		110000		6800		19600000		29400000
	16800		780000		17200		1160		98000		6400		14800000		22600000
	34000		1520		28000		380		116000		800		13400000		19400000
	22400		1020		118000		580		60000		162000		30000000		24600000
			1540		68000000		660
			680		182000000		640
			300
rep 3	24600		980		840		660		82000		148000		11800000		18600000
	25200		1060		1280		2600		62000		660000		18200000		14400000
	20400		9100		200		3800		98000		19400000		23600000		17000000
	17600		680		1000		1940000		58000		840000		800000		80000000
	23200		700		240		1220000		54000		2460000		142000000		310000000
			550		240		218000000		40000		21000000		128000000		246000000
			510		1300		23800				31600000
			520		480		276000
			270
			130
									180	1160	640	1080	1780	1500	1060	580	21800000	26000	540000	1160	380	580	660	640	660	2600	3800	1940000	1220000	218000000	23800	276000
								37000000	42000000	38200000	700	260	680	780	340	380	380	340	17200	28000	118000	68000000	182000000	840	1280	200	1000	240	240	1300	480

## Sheet: Fig 2E
survival of all flies shown as number of dead/day							purple shows total number of flies
L. monocytogenes injected at 1,000 CFUs							all crossed with CG driver
Time (Days)	A-/CG	A+/CG	B+/CG
Day	293	276	278
1	6	1	21
2	11	5	36		A- is 9608 control
3	18	19	61		A+ is FAR-1
4	58	77	111		B+ is FAR-2
5	116	141	161
6	170	205	211
7	213	245	245
8	260	269	261
9	280	272	272
10	289	275	275
11	291	275	276
12	291	275	276
13	292	275	277
14	292	276	277
15	292	276	277
16	292	276	277
17	292	276	277
18	292	276	277
19	292	276	277
20	292	276	277
21	292	276	277
22	292	276	277
23	292	276	277
24	292	276	277
25	292	276	277
26	292	276	277
27	292	276	277
28	292	276	277
29	292	276	277
30	292	276	277
31	293	276	277
32	293	276	277
33	293	276	277
34	293	276	278
35	293	276	278
36	293	276	278
37	293	276	278
38	293	276	278
39	293	276	278
40	293	276	278
41	293	276	278
42	293	276	278
43	293	276	278
44	293	276	278
45	293	276	278
46	293	276	278
47	293	276	278
48	293	276	278
49	293	276	278
50	293	276	278

## Sheet: Fig 2F
	all strains injected at the same time for each experiment - 0hr dose shows CFU dose injected								all crossed with CG driver
	CFUs over time for L. monocytogenes injected flies
	all strains 0hr		CG>FAR-1 24hr		CG>FAR-2 24hr		CG>+ 24hr
rep 1	640		1980		9200		780
	620		10600		6400		4600
	780		6200		3600		4800
	680		4400		5800		2400
			6400		110000		11400
			3800		96000		5000
			3600		40000		4600
			80000		12800000		3600
rep 2	840		8800		11600		2800
	900		8000		2200		7200
	800		5600		3600		5400
	1060		11000		9200		6400
	860		8200		8400		3600
			5400		6400		4200
			8600		68000		4600
			5000		72000		158000
rep 3	820		7600		12600		17000
	760		13800		8000		5000
	1040		5600		10400		6200
	940		8000		2600		4400
	900		10400		10800		12400
			10200		7600		3000
			5200		3800		60000
			6400		4400		50000

## Sheet: Fig 3A&B
all crossed with CG driver
data shown as absorabance at 492nm 6hr post-injection with PBS or 1,000 CFUs L. monocytogenes
	Uncorrected										blank corrected (subtracted the average of PBS blank in dark blue)									OR is WT control
	blank	OR	OR	A-	A-	A+	A+	B+	B+		OR	OR	A-	A-	A+	A+	B+	B+		A- is 9608 control
	PBS	inj PBS	inj Lm	inj PBS	inj Lm	inj PBS	inj Lm	inj PBS	inj Lm		inj PBS	inj Lm	inj PBS	inj Lm	inj PBS	inj Lm	inj PBS	inj Lm		A+ is FAR-1
rep 1	0.044	0.077	0.635	0.056	0.066	0.06	0.111	0.049	0.055	rep 1	0.032	0.59	0.011	0.021	0.015	0.066	0.004	0.01		B+ is FAR-2
rep 2	0.045	0.243	0.061	0.061	0.528	0.056	0.113	0.06	0.054	rep 2	0.198	0.016	0.016	0.483	0.011	0.068	0.015	0.009
rep 3	0.048	0.132	0.444	0.063	0.519	0.062	0.115	0.05	0.048	rep 3	0.087	0.399	0.018	0.474	0.017	0.07	0.005	0.003
rep 4	0.046	0.106	0.057	0.056	0.254	0.059	0.11	0.049	0.053	rep 4	0.061	0.012	0.011	0.209	0.014	0.065	0.004	0.008
rep 5	0.044	0.07	0.06	0.061	0.554	0.055	0.111	0.058	0.112	rep 5	0.025	0.015	0.016	0.509	0.01	0.066	0.013	0.067
rep 6	0.046	0.072	0.059	0.062	0.581	0.061	0.113	0.065	0.047	rep 6	0.027	0.014	0.017	0.536	0.016	0.068	0.02	0.002
rep 7	0.046	0.106	0.058	0.057	0.279	0.06	0.112	0.05	0.048	rep 7	0.061	0.013	0.012	0.234	0.015	0.067	0.005	0.003
rep 8	0.044	0.07	0.061	0.06	0.542	0.056	0.115	0.059	0.046	rep 8	0.025	0.016	0.015	0.497	0.011	0.07	0.014	0.001
rep 9	0.046	0.072	0.063	0.06	0.11	0.062	0.116	0.05	0.048	rep 9	0.027	0.018	0.015	0.065	0.017	0.071	0.005	0.003
rep 10	0.046	0.113								rep 10	0.068
rep 11	0.044	0.07								rep 11	0.025
rep 12	0.046	0.072								rep 12	0.027
	0.0454167
melanization 4 days post-injection with 1,000 CFUs L. monocytogenes
each group is out of 20 flies
	CG>+	CG>FAR-1	CG>FAR-2
rep 1	13	4	3
rep 2	12	2	4
rep 3	11	5	2

## Sheet: Fig 3C
	qPCR
		avg Cq from 3 tech reps				gene strep	gene strep	gene strep	HE strep A	B	A-	PBS A	PBS B	PBS A-	HC PBS A	B	A-
		from Cq values				TE- A	TE- B	TE - A-	HK experimental			tested control	TC	TC	HK control
					Dros	15.3573	15.5616	15.146	24.2399	24.4469	24.728	18.4729	17.9392	19.9096	24.0877	23.6118	23.88
						15.4036	14.903	15.5596	24.0358	23.814	25.0436	18.4936	17.5221	18.3957	23.3451	23.4942	23.3994
						16.12	15.35	16.11	22.32	23.3533	24.7633	18.21	17.43	19.1	23.68	23.52	23.67
						15.32	15.27	15.35	24.28	24.11	24.77	18.31	17.39	19.04	23.94	23.57	23.69
						15.39	15.52	15.16	24.36	23.99	24.98	18.17	17.46	18.88	23.57	23.44	23.52
					Def	18.64	18.89	18.98				22.35	21.83	22.94
						19.2	18.3	20.83				22.49	21.97	22.26
						18.88	18.59	19.37				22.76	21.77	22.54
						18.72	18.42	19.11				22.42	21.9	22.74
						18.83	18.67	19.06				22.51	21.89	22.35
						delta Ct experimental (TE-HE)	delta Ct control (TC-HC)		CTE-CTC	fold change
				A-	Dros	-9.582	-3.97043		-5.61157	48.8935
						-9.48405	-5.00363		-4.48042	22.3224
						-8.65333	-4.57		-4.08333	16.9514
						-9.42	-4.65		-4.77	27.2843		best 4 out of 5 replicates used
						-9.82	-4.64		-5.18	36.2523
					Def	-5.74798	-0.94		-4.80798	28.0122
						-4.21364	-1.13935		-3.07429	8.42276
						-5.39333	-1.13		-4.26333	19.204
						-5.66	-0.95		-4.71	26.1729
						-5.92	-1.17		-4.75	26.9087
				A+	Dros	-8.8826	-5.61478		-3.26781	9.63185
						-8.63221	-4.85147		-3.78074	13.7441
						-6.2	-5.47		-0.73	1.65864
						-8.96	-5.63		-3.33	10.0561
						-8.97	-5.4		-3.57	11.8762
					Def	-5.59993	-1.73773		-3.8622	14.5424
						-4.83577	-0.855073		-3.9807	15.7874
						-3.44	-0.92		-2.52	5.73582
						-5.56	-1.52		-4.04	16.4498
						-5.53	-1.06		-4.47	22.1618
				B	Dros	-8.88537	-5.67261		-3.21276	9.27124
						-8.911	-5.97204		-2.93896	7.66856
						-8.00333	-6.09		-1.91333	3.76678
						-8.84	-6.18		-2.66	6.32033
						-8.47	-5.98		-2.49	5.61778
					Def	-5.55693	-1.78182		-3.77511	13.6906
						-5.51403	-1.52416		-3.98987	15.888
						-4.76333	-1.75		-3.01333	8.07428
						-5.69	-1.67		-4.02	16.2234
						-5.32	-1.55		-3.77	13.6422

[truncated: 16 more sheets: Fig 4, Fig 5A&B, S-Fig 1, S-Fig 2, S-Fig 3, S-Fig 4, S-Fig 7, S-Fig 8, S-Fig 9, S-Fig 10, S-Fig 12, S-Fig 13 A&B, S-Fig 13 C,D,E&F, S-Fig 14, S-Fig 15 A&C, S-Fig 15 B&D]
